# Supplementary material for: The Possibility of Zero Limb-Work Gaits in Sprawled and Parasagittal Quadrupeds: Insights from Linkages of the Industrial Revolution
Source: Integr Org Biol. 2020 Jun 4;2(1):obaa017. doi: 10.1093/iob/obaa017 (PMC7545857; doi:10.1093/iob/obaa017)
Supplement: obaa017_Supplementary_Data [file obaa017_supplementary_data.zip]

Archive with 4 entries (4 files):
- SIMovie1.mov
- SIMovie2.mov
- SIMovie3.mov
- SIMovie4.mov
